# Supplementary material for: What Lessons can Be Learned From the Management of the COVID-19 Pandemic?
Source: Int J Public Health. 2025 May 30;70:1607727. doi: 10.3389/ijph.2025.1607727 (PMC12171511; doi:10.3389/ijph.2025.1607727)
Supplement: Supplementary file 1 [file Table1.XLSX]

## Sheet: most recent
Covid vaccines by manufacturer all data
				Data source Our World in Data		https://ourworldindata.org/grapher/covid-vaccine-doses-by-manufacturer
	COVID-19 vaccine doses per country
			Country		Day	Pfizer/BioNTech	Moderna	Oxford/AstraZeneca	Johnson&Johnson	Sputnik V	Sinovac	Sinopharm/Beijing	CanSino	Novavax	Covaxin	Medicago	Sanofi/GSK	SKYCovione	Valneva
			Argentina		2023-05-05	20333456	17744260	26780528	0	20757585	0	28971607	988241	0	0	0	0	0	0
			Austria		2023-05-05	16808437	1665976	1593251	368542	0	0	0	0	15026	0	0	280	0	2238
			Belgium		2023-05-05	21944966	4389510	2849296	428652	0	0	0	0	2556	0	0	0	0	0
			Bulgaria		2023-05-05	3093419	511977	478547	531592	0	0	0	0	0	0	0	0	0	0
			Canada		2022-12-04	63482165	28804585	2815498	23591	0	0	0	0	28433	0	863	0	0	0
			Chile		2022-08-30	8067724	0	549673	0	0	25943395	0	0	0	0	0	0	0	0
			Croatia		2023-05-05	4112069	527308	568656	205588	0	0	0	0	1376	0	0	0	0	0
			Cyprus		2023-05-05	1311012	1540	254531	31055	0	0	0	0	901	0	0	0	0	0
			Czechia		2023-05-05	15670563	1641659	886831	413968	18	357	81	0	11114	7	0	0	0	4
			Denmark		2023-05-05	12152814	1771117	155714	45629	0	0	0	0	0	0	0	0	0	0
			Ecuador		2022-01-28	8552679	0	5009163	0	0	15812935	0	536882	0	0	0	0	0	0
			Estonia		2023-05-05	1635241	244592	238121	79100	0	0	0	0	2167	0	0	0	0	0
			Finland		2023-05-05	10288456	2068474	553919	0	0	0	0	0	0	0	0	0	0	0
			France		2023-05-05	121321012	24131352	7863058	1091081	0	0	0	0	39675	0	0	4653	0	0
			Germany		2023-04-07	138203939	31586566	12803142	3761436	0	0	0	0	160154	0	0	0	0	7932
			Hong Kong		2023-05-05	11914235	0	0	0	0	8869927	0	0	0	0	0	0	0	0
			Hungary		2023-05-05	9781928	1079207	1252978	345893	1807392	0	2315511	0	0	0	0	0	0	0
			Iceland		2022-03-28	76558	6493	1	85	0	0	0	0	0	0	0	0	0	0
			Ireland		2023-05-05	9669199	1679394	1218948	241716	0	0	0	0	929	0	0	0	0	0
			Italy		2023-05-05	96491129	34363725	12173657	1508465	0	0	0	0	42992	0	0	179	0	0
			Japan		2023-05-05	299902126	83402562	117892	0	0	0	0	0	315440	0	0	0	0	0
			Latvia		2022-07-11	1624384	715409	262043	293843	0	9	27	0	438	0	0	0	0	0
			Liechtenstein		2023-05-05	22498	48603	0	264	0	0	0	0	1	0	0	0	0	0
			Lithuania		2023-05-05	3364990	329545	536498	295918	0	0	0	0	0	0	0	0	0	0
			Luxembourg		2023-05-05	746000	342265	105059	41495	0	0	0	0	498	0	0	0	0	0
			Malta		2023-05-05	747212	278981	227875	32421	0	0	0	0	0	0	0	0	0	0
			Nepal		2022-07-04	1797582	7336243	14088349	3693423	0	0	19972478	0	0	0	0	0	0	0
			Netherlands		2023-05-05	24092388	11377055	2443782	751670	0	0	0	0	4031	0	0	0	0	0
			Norway		2023-05-05	9909641	2403581	148180	7417	0	0	0	0	0	0	0	0	0	0
			Peru		2023-05-05	53288623	6627698	8187729	0	0	0	21296680	0	0	0	0	0	0	0
			Poland		2023-05-05	41994931	3846756	5292337	2731088	0	0	0	0	15825	0	0	0	0	0
			Portugal		2023-05-05	17856181	234372	2281098	1139908	0	9819	4941	0	260	159	0	74	0	0
			Romania		2022-06-11	12914439	1008835	849559	2054653	0	0	0	0	0	0	0	0	0	0
			Slovakia		2023-05-05	5195655	681590	844289	186490	37993	0	0	0	3741	0	0	0	0	0
			Slovenia		2023-05-05	2306502	1859	321510	135434	0	0	0	0	230	0	0	0	0	0
			South Africa		2022-12-26	28684331	0	0	9366280	0	0	0	0	0	0	0	0	0	0
			South Korea		2023-05-05	52207447	13428975	20035346	1516713	0	0	0	0	263400	0	0	0	573	0
			Spain		2023-05-05	76739779	24378197	9795919	1982181	0	0	0	0	0	0	0	0	0	0
			Sweden		2023-05-05	17176186	4150230	1313964	0	0	0	0	0	7062	0	0	0	0	0
			Switzerland		2023-05-05	6215292	10640673	0	63638	0	0	0	0	3646	0	0	0	0	0
			Ukraine		2022-02-23	14774013	3044899	4041487	20680	0	9802231	0	0	0	0	0	0	0	0
			United States		2023-03-22	401685954	251852502	0	18991177	0	0	0	0	83047	0	0	0	0	0
			Uruguay		2023-05-05	2570940	0	92029	0	0	3248974	0	0	0	0	0	0	0	0
	Other countries not included in Our World In Data
			Country		Day	Pfizer/BioNTech	Moderna	Oxford/AstraZeneca	Johnson&Johnson	Sputnik V	Sinovac	Sinopharm/Beijing	CanSino	Novavax	Covaxin	Medicago	Sanofi/GSK	SKYCovione	Valneva	corbevax	Source
			Brazil	Approximate		184000000		164000000	35000000		104000000										https://en.wikipedia.org/wiki/COVID-19_vaccination_in_Brazil
											Sinopharm+Sinovac
			China	Approximate	2022-07-24						3319000000										https://www.theage.com.au/world/asia/two-years-later-china-says-xi-jinping-received-local-covid-vaccine-20220724-p5b43f.html
			Mexico	Approximate	2022-06-01	34400000		79430000		24000000	20000000	12000000	35000000								https://www.statista.com/statistics/1121045/mexico-confirmed-doses-covid-vaccine/
			Vietnam	Approximate	2022-11-12	92590000	14077200	65223000		1609000		52261000									https://en.wikipedia.org/wiki/COVID-19_vaccination_in_Vietnam
			Russia	Approximate	2022-06-21					155891212											https://en.wikipedia.org/wiki/COVID-19_vaccination_in_Russia
		*	Philippines	Approximate	2023-08-30	23410000	12160000	13580000	4670000	3670000	20580000	400000									https://en.wikipedia.org/wiki/COVID-19_vaccination_in_the_Philippines
			Australia			41699000	4612000	13807000						162000							https://www.abc.net.au/news/2022-07-18/australia-covid-vaccine-surplus-options/101237430
			India					1696190000		1230000				20000	351000000					70690000	https://www.abc.net.au/news/2022-07-18/australia-covid-vaccine-surplus-options/101237430 Number of COVID-19 vaccine doses administered in India as of September 1, 2022, by type (in millions)
			Totals			2026827095	609197765	2181260457	92051086	209003200	3527267647	137222325	36525123	1184942	351000166	863	5186	573	10174	70690000	9242246602
			Percentage of Total			21.93	6.59145	23.601	0.995982	2.26139	38.1646	1.48473	0.395197	0.0128209	3.79778	9.33756e-06	5.61119e-05	6.19979e-06	0.000110081	0.764857	100
		* Philipines vaccine numbers estimated
						Pfizer/BioNTech	Moderna	Oxford/AstraZeneca	Johnson&Johnson	Sputnik V	Sinovac	Sinopharm/Beijing
			Philippines	Approximate	Available	63730020	33095100	36969350	12725650	10000000	56030400	1100000				213650520					https://en.wikipedia.org/wiki/COVID-19_vaccination_in_the_Philippines
				Total administered	Rescaled	23410000	12160000	13580000	4670000	3670000	20580000	400000				78484848
						0.298291	0.154903	0.173037	0.0595629	0.0468054	0.262253	0.0051486
